# Supplementary material for: Muscle glycogen concentrations and response to diet and exercise regimes in Warmblood horses with type 2 Polysaccharide Storage Myopathy
Source: PLoS One. 2018 Sep 5;13(9):e0203467. doi: 10.1371/journal.pone.0203467 (PMC6124783; doi:10.1371/journal.pone.0203467)
Supplement: S5 File — All answers from PSSM2 questionnaire with anonymity. (XLSX) [file pone.0203467.s005.xlsx]

## Sheet: Supplemental_Data_file
study_phenotype	Timestamp	Consent_to_Participate	Your_Name:	Phone_number:	Email:	Primary_Veterinarian:	Primary_Veterinarian's_phone_number:	Horse's_name:	Horse's_year_of_Birth:	gender_mare	gender_gelding	gender_overectomized	gender_stallion	Breed:	Sire:	Dam:	Is_this_horse_registered?	If_horse_is_registered_what_breed_registry(ies)?	If_horse_is_registered_registry_name_and_number:	How_would_you_characterize_your_relationship_to_this_horse?				How_long_have/had_you_owned_or_been_associated_with_this_horse?				What_is/are_the_principle_discipline(s)_this_horse_is_currently_used_for?														How_often_does_this_horse_currently_get_turned_out?							Approximately_how_long_does_a_typical_ride/drive_last (min)?
																				relationship_Owner	relationship_Primaryrider	relationship_caretaker	relationship_trainer	associated_Less_than_6_months	associated_Greater_than_5_years	associated_2-4_years	associated_6_months-_1_year	discipline_dressage	discipline_HJ	discipline_eventing	discipline_driving	discipline_pleasure/recreation	discipline_western_pleasure	discipline_Reining	discipline_cutting/sorting	discipline_racing	discipline_Endurance	discipline_breeding	disciplin_not_ridden	discipline_barrel	Please_describe_the_horse's_highest_achieved_level_of_training_in_the_discipline(s)_selected_above_and_which_year_it_was_achieved_in:	turn_out_More_than_9_hours/day_but_still_stalled_daily	turn_out_5-9_hours/day	turn_out_1-4_hours/day	turn_out_Full_pasture_turn_out	turn_out_Less_than_1_hour/day	turn_out_0_turn_out	How_often_does_this_horse_currently_get_worked_under_saddle (days per week)?	ride_time_<20
affected	6/2/2016__31309_PM	1	Masked	Masked	Masked	Masked	Masked	Masked	2010	1	0	0	0	Hanoverian	Masked	Masked	1	Masked	Masked	1	0	0	0	0	0	1	0	1	0	0	0	0	0	0	0	0	0	0	0	0	masked	0	0	0	1	0	0	0
affected	6/2/2016__52714_PM	1	Masked	Masked	Masked	Masked	Masked	Masked	2012	0	1	0	0	KWPN_(Dutch_warmblood)	Masked	Masked	1	Masked	Masked	1	1	0	0	0	0	1	0	1	0	0	0	1	0	0	0	0	0	0	0	0	masked	0	0	0	1	0	0	5	0
affected	6/2/2016__92513_PM	1	Masked	Masked	Masked	Masked	Masked	Masked	2007	0	1	0	0	Dutch_Warmblood	Masked	Masked	1	Masked	Masked	1	0	0	0	0	1	0	0	1	0	0	0	0	0	0	0	0	0	0	0	0	masked	0	1	0	0	0	0	4	0
affected	6/2/2016__93013_PM	1	Masked	Masked	Masked	Masked	Masked	Masked	2009	1	0	0	0	Irish_Sport_Horse	Masked	Masked	0	Masked	Masked	1	0	0	0	0	1	0	0	1	0	0	0	0	0	0	0	0	0	0	0	0	masked	0	1	0	0	0	0	5	0
affected	6/2/2016__94236_PM	1	Masked	Masked	Masked	Masked	Masked	Masked	2005	0	1	0	0	Dutch_Warmblood	Masked	Masked	1	Masked	Masked	1	1	0	0	0	0	1	0	1	0	0	0	0	0	0	0	0	0	0	0	0	masked	1	0	0	0	0	0	5	0
affected	6/2/2016__94117_PM	1	Masked	Masked	Masked	Masked	Masked	Masked	2003	0	1	0	0	Warm_blood	Masked	Masked	1	Masked	Masked	1	0	0	0	0	1	0	0	1	0	0	0	0	0	0	0	0	0	0	0	0	masked	0	1	0	0	0	0	3
affected	6/3/2016__85726_AM	1	Masked	Masked	Masked	Masked	Masked	Masked	2009	1	0	0	0	Dutch_warmblood_cross	Masked	Masked	1	Masked	Masked	1	1	1	0	0	0	1	0	1	0	1	0	0	0	0	0	0	0	0	0	0	masked							5	0
affected	6/3/2016__110231_AM	1	Masked	Masked	Masked	Masked	Masked	Masked	2008	0	1	0	0	North_American_sport_pony	Masked	Masked	1	Masked	Masked	1	1	0	0	0	0	1	0	1	0	0	0	1	0	0	0	0	0	0	0	0	masked	0	0	1	0	0	0	5	0
affected	6/3/2016__115309_AM	1	Masked	Masked	Masked	Masked	Masked	Masked	2007	1	0	0	0	Percheron/TB	Masked	Masked	0	Masked	Masked	1	1	0	0	0	1	0	0	1	0	1	0	1	0	0	0	0	0	0	0	0	masked	0	0	0	0	0	1	5	0
affected	6/3/2016__32011_PM	1	Masked	Masked	Masked	Masked	Masked	Masked	2007	0	1	0	0	German_Sporthorse	Masked	Masked	1	Masked	Masked	0	1	1	0	0	0	1	0	1	0	0	0	0	0	0	0	0	0	0	0	0	masked	0	0	1	0	0	0	6	0
affected	6/3/2016__54249_PM	1	Masked	Masked	Masked	Masked	Masked	Masked	2004	0	1	0	0	American_Warmblood	Masked	Masked	1	Masked	Masked	1	1	0	0	0	1	0	0	0	1	0	0	1	0	0	0	0	0	0	0	0	masked	0	0	0	1	0	0	5	0
affected	6/6/2016__21550_PM	1	Masked	Masked	Masked	Masked	Masked	Masked	1995	1	0	0	0	Thoroughbred_Percheron	Masked	Masked	0	Masked	Masked	1	1	0	0	0	1	0	0	1	0	0	0	0	0	0	0	0	0	0	0	0	masked	0	0	1	0	0	0	5	0
affected	6/8/2016__35654_PM	1	Masked	Masked	Masked	Masked	Masked	Masked	2002	0	1	0	0	Oldenburg	Masked	Masked	0	Masked	Masked	1	0	0	0	0	1	0	0	1	0	0	0	0	0	0	0	0	0	0	0	0	masked	0	1	0	0	0	0	5	0
affected	6/10/2016__41537_PM	1	Masked	Masked	Masked	Masked	Masked	Masked	2002	0	1	0	0	Dutch_WB	Masked	Masked	1	Masked	Masked	1	1	0	0	0	0	1	0	1	0	0	0	0	0	0	0	0	0	0	0	0	masked	0	0	0	1	0	0	6	0
affected	6/17/2016__111211_AM	1	Masked	Masked	Masked	Masked	Masked	Masked	2003	0	1	0	0	Percheron_pinto_cross	Masked	Masked	0	Masked	Masked	1	1	0	0	0	1	0	0	1	1	0	0	0	0	0	0	0	0	0	0	0	masked	1	0	0	0	0	0	3	0
affected	7/2/2016__20619_PM	1	Masked	Masked	Masked	Masked	Masked	Masked	2011	0	1	0	0	KWPN	Masked	Masked	1	Masked	Masked	1	0	0	0	0	1	0	0	1	0	0	0	0	0	0	0	0	0	0	0	0	masked	0	1	0	0	0	0	5	0
affected	7/2/2016__60132_PM	1	Masked	Masked	Masked	Masked	Masked	Masked	2009	0	1	0	0	Hannovarian	Masked	Masked	1	Masked	Masked	1	0	0	0					1	0	0	0	0	0	0	0	0	0	0	0	0	masked
affected	7/12/2016__100043_AM	1	Masked	Masked	Masked	Masked	Masked	Masked	2002	0	1	0	0	Trakehener/mustang_cross	Masked	Masked	1	Masked	Masked	1	1	0	0	0	1	0	0	1	0	0	0	1	0	0	0	0	0	0	0	0	masked	0	1	0	0	0	0	4	0
affected	7/13/2016__93042_PM	1	Masked	Masked	Masked	Masked	Masked	Masked	2002	1	0	0	0	Swedish_Warmblood	Masked	Masked	1	Masked	Masked	1	1	0	0	0	1	0	0	0	1	0	0	1	0	0	0	0	0	1	0	0	masked	0	1	0	0	0	0	4	0
affected	7/15/2016__75435_PM	1	Masked	Masked	Masked	Masked	Masked	Masked	1998	0	1	0	0	Dutch_Warmblood	Masked	Masked	1	Masked	Masked	1	1	0	0	0	1	0	0	1	0	1	0	1	0	0	0	0	0	0	0	0	masked	0	0	0	1	0	0	7	0
affected	7/18/2016__80134_AM	1	Masked	Masked	Masked	Masked	Masked	Masked	2008	0	1	0	0	Oldenburg_/_Thoroughbred	Masked	Masked	1	Masked	Masked	1	1	0	0	0	1	0	0	1	1	0	0	1	0	0	0	0	0	0	0	0	masked	0	1	0	0	0	0	5	0
affected	7/18/2016__111106_AM	1	Masked	Masked	Masked	Masked	Masked	Masked	2007	0	1	0	0	Oldenburg	Masked	Masked	1	Masked	Masked	1	1	0	0	0	0	1	0	1	0	0	0	0	0	0	0	0	0	0	1	0	masked	0	1	0	0	0	0	2	0
affected	7/19/2016__15238_PM	1	Masked	Masked	Masked	Masked	Masked	Masked	2003	0	1	0	0	Dutch_Warmblood	Masked	Masked	1	Masked	Masked	1	0	0	0	0	1	0	0	1	0	0	0	0	0	0	0	0	0	0	0	0	masked	0	1	0	0	0	0	5	0
affected	7/19/2016__44022_PM	1	Masked	Masked	Masked	Masked	Masked	Masked	1999	1	0	0	0	Hanoverian	Masked	Masked	1	Masked	Masked	1	1	0	0	0	1	0	0	1	0	0	0	0	0	0	0	0	0	0	0	0	masked	0	1	0	0	0	0	4	0
affected	7/19/2016__81229_PM	1	Masked	Masked	Masked	Masked	Masked	Masked	1999	0	1	0	0	oldenberg	Masked	Masked	1	Masked	Masked	1	0	0	0	0	1	0	0														masked	0	1	0	0	0	0	0
affected	7/25/2016__43929_PM	1	Masked	Masked	Masked	Masked	Masked	Masked	2001	0	1	0	0	warmblood	Masked	Masked	1	Masked	Masked	1	1	0	0	0	1	0	0	1	0	0	0	0	0	0	0	0	0	0	0	0	masked	1	0	0	0	0	0	3	0
affected	7/25/2016__62833_PM	1	Masked	Masked	Masked	Masked	Masked	Masked	2009	1	0	0	0	Percheron/Paint_cross	Masked	Masked	1	Masked	Masked	1	1	0	0	0	1	0	0	1	0	0	0	1	0	0	0	0	0	0	0	0	masked	1	0	0	0	0	0	3	0
affected	7/28/2016__33216_PM	1	Masked	Masked	Masked	Masked	Masked	Masked	2009	0	1	0	0	Canadian_Warmblood	Masked	Masked	0	Masked	Masked	1	1	0	0	0	0	1	0	0	1	0	0	1	0	0	0	0	0	0	0	0	masked	0	0	1	0	0	0	0	0
affected	7/29/2016__105827_AM	1	Masked	Masked	Masked	Masked	Masked	Masked	2000	1	0	0	0	AHHA_registered_Holsteiner,_dam_is_full_TB	Masked	Masked	1	Masked	Masked	1	1	0	0	0	1	0	0	1	0	1	0	1	0	0	1	0	0	0	0	0	masked	0	0	0	1	0	0	5	0
affected	8/1/2016__60939_PM	1	Masked	Masked	Masked	Masked	Masked	Masked	2000	1	0	0	0	Hanoverian	Masked	Masked	0	Masked	Masked	1	0	0	0	0	1	0	0	0	0	0	0	0	0	0	0	0	0	0	1	0	masked	0	0	0	1	0	0	0
affected	8/1/2016__84141_PM	1	Masked	Masked	Masked	Masked	Masked	Masked	2001	0	1	0	0	Hanoverian/reindlander/thrughbred	Masked	Masked	1	Masked	Masked	1	0	0	0	0	1	0	0	1	0	0	0	0	0	0	0	0	0	0	0	0	masked	0	0	0	1	0	0	4	0
affected	8/13/2016__111238_AM	1	Masked	Masked	Masked	Masked	Masked	Masked	1998	0	1	0	0	Danish_Warmblood	Masked	Masked	1	Masked	Masked	1	1	0	0	0	0	1	0	1	0	0	0	0	0	0	0	0	0	0	0	0	masked	0	0	0	0	0	0	5	0
affected	8/14/2016__81617_AM	1	Masked	Masked	Masked	Masked	Masked	Masked	1999	0	0	0	1	PRE	Masked	Masked	1	Masked	Masked	1	1	0	0	0	1	0	0	1	0	0	0	0	0	0	0	0	0	0	0	0	masked	0	0	1	0	0	0	7	0
affected	8/16/2016__10832_PM	1	Masked	Masked	Masked	Masked	Masked	Masked	2007	0	1	0	0	American_Warmblood	Masked	Masked		Masked	Masked	1	0	0	0	0	1	0	0	0	0	0	0	0	0	0	0	0	0	0	1	0	masked	0	0	1	0	0	0	0
affected	8/17/2016__33504_PM	1	Masked	Masked	Masked	Masked	Masked	Masked		1	0	0	0	Warmblood	Masked	Masked	0	Masked	Masked	1	0	0	0	0	0	1	0	0	0	1	0	0	0	0	0	0	0	0	0	0	masked	0	1	0	0	0	0	3	0
affected	8/29/2016__40310_PM	1	Masked	Masked	Masked	Masked	Masked	Masked	2007	1	0	0	0	Oldenburg	Masked	Masked		Masked	Masked	1	0	0	0	0	0	1	0	1	0	0	0	0	0	0	0	0	0	0	0	0	masked	0	1	0	0	0	0	5	0
affected	9/26/2016__53859_PM	1	Masked	Masked	Masked	Masked	Masked	Masked	2004	0	1	0	0	KWPN	Masked	Masked	1	Masked	Masked	1	0	0	0	0	1	0	0	1	0	0	0	0	0	0	0	0	0	0	0	0	masked	1	0	0	0	0	0	4	0
affected	9/26/2016__65236_PM	1	Masked	Masked	Masked	Masked	Masked	Masked	2008	0	1	0	0	Warmblood	Masked	Masked	1	Masked	Masked	1	0	0	0	0	1	0	0	1	0	0	0	0	0	0	0	0	0	0	0	0	masked	0	0	0	1	0	0	5	0
affected	10/2/2016__100722_PM	1	Masked	Masked	Masked	Masked	Masked	Masked	2009	0	1	0	0	Westfalen	Masked	Masked	1	Masked	Masked	1	0	0	0	0	1	0	0	1	0	0	0	0	0	0	0	0	0	0	0	0	masked	0	1	0	0	0	0	5	0
affected	11/27/2016__113846_AM	1	Masked	Masked	Masked	Masked	Masked	Masked	2009	0	1	0	0	Oldenburg	Masked	Masked	1	Masked	Masked	0	0	0	1	0	0	1	0	0	1	0	0	0	0	0	0	0	0	0	0	0	masked	0	0	1	0	0	0	4	0
affected	6/6/2016__115700_AM	1	Masked	Masked	Masked	Masked	Masked	Masked	1996	1	0	0	0	Andalusian/Lusitano	Masked	Masked	1	Masked	Masked	1	0	0	0	0	0	1	0	1	0	0	0	0	0	0	0	0	0	0	0	0	masked	0	0	0	0	0	0	6	0
affected	6/17/2016__33300_PM	1	Masked	Masked	Masked	Masked	Masked	Masked	2009	0	1	0	0	Thoroughbred_X_Percheron	Masked	Masked	1	Masked	Masked	1	1	0	0	0	0	1	0	0	0	1	0	0	0	0	0	0	0	0	0	0	masked	0	1	0	0	0	0	5	0
																																															Affected	4.07317
																																																1.84919
[truncated: 302 more columns]
