# Supplementary material for: Muscle glycogen concentrations and response to diet and exercise regimes in Warmblood horses with type 2 Polysaccharide Storage Myopathy
Source: PLoS One. 2018 Sep 5;13(9):e0203467. doi: 10.1371/journal.pone.0203467 (PMC6124783; doi:10.1371/journal.pone.0203467)
Supplement: S6 File — All answers from baseline questionnaire with anonymity. (XLSX) [file pone.0203467.s006.xlsx]

## Sheet: Sheet1
study_phenotype	Timestamp	Consent_to_Participate	Your_Name:	Phone_number:	Email:	Primary_Veterinarian:	Primary_Veterinarian's_phone_number:	Horse's_name:	Horse's_year_of_Birth:	gender_mare	gender_gelding	gender_overectomized	gender_stallion	Breed:	Sire:	Dam:	Is_this_horse_registered?	If_horse_is_registered_what_breed_registry(ies)?	If_horse_is_registered_registry_name_and_number:	How_would_you_characterize_your_relationship_to_this_horse?				How_long_have/had_you_owned_or_been_associated_with_this_horse?				What_is/are_the_principle_discipline(s)_this_horse_is_currently_used_for?														How_often_does_this_horse_currently_get_turned_out?							Approximately_how_long_does_a_typical_ride/drive_last (min)?
																				relationship_Owner	relationship_Primaryrider	relationship_caretaker	relationship_trainer	associated_Less_than_6_months	associated_Greater_than_5_years	associated_2-4_years	associated_6_months-_1_year	discipline_dressage	discipline_HJ	discipline_eventing	discipline_driving	discipline_pleasure/recreation	discipline_western_pleasure	discipline_Reining	discipline_cutting/sorting	discipline_racing	discipline_Endurance	discipline_breeding	disciplin_not_ridden	discipline_barrel	Please_describe_the_horse's_highest_achieved_level_of_training_in_the_discipline(s)_selected_above_and_which_year_it_was_achieved_in:	turn_out_More_than_9_hours/day_but_still_stalled_daily	turn_out_5-9_hours/day	turn_out_1-4_hours/day	turn_out_Full_pasture_turn_out	turn_out_Less_than_1_hour/day	turn_out_0_turn_out	How_often_does_this_horse_currently_get_worked_under_saddle (days per week)?	ride_time_<20
Owner percieved "normal"	7/29/2016__33010_PM	1	Masked	Masked	Masked	Masked	Masked	Masked	2005	0	1	0	0	Oldenburg	Masked	Masked	1	Masked	Masked	1	0	0	0	0	1	0	0	1	0	0	0	0	0	0	0	0	0	0	0	0	masked	0	0	1	0	0	0	6	0
Owner percieved "normal"	7/29/2016__85955_PM	1	Masked	Masked	Masked	Masked	Masked	Masked	2003	0	1	0	0	American_Warmblood	Masked	Masked	1	Masked	Masked	1	1	0	0	0	0	1	0	1	1	0	0	1	0	0	0	0	0	0	0	0	masked	1	0	0	0	0	0	5	0
Owner percieved "normal"	7/29/2016__103044_PM	1	Masked	Masked	Masked	Masked	Masked	Masked	2008	0	1	0	0	Dutch_Warmblood	Masked	Masked	1	Masked	Masked	1	1	0	0	0	0	1	0	0	1	0	0	0	0	0	0	0	0	0	0	0	masked	0	1	0	0	0	0	4	0
Owner percieved "normal"	7/31/2016__105443_PM	1	Masked	Masked	Masked	Masked	Masked	Masked	2007	0	1	0	0	Canadian_Dutch	Masked	Masked	0	Masked	Masked	1	0	0	0	0	0	0	1	0	1	0	0	0	0	0	0	0	0	0	0	0	masked	1	0	0	0	0	0	6	0
Owner percieved "normal"	8/1/2016__23028_PM	1	Masked	Masked	Masked	Masked	Masked	Masked	2012	1	0	0	0	Georgian_Grande	Masked	Masked	1	Masked	Masked	1	1	0	0	0	0	1	0	1	0	0	0	0	0	0	0	0	0	0	0	0	masked	0	1	0	0	0	0	5	0
Owner percieved "normal"	8/3/2016__53201_PM	1	Masked	Masked	Masked	Masked	Masked	Masked	2002	1	0	0	0	Dutch_Warmblood_x_Thoroughbred	Masked	Masked	1	Masked	Masked	1	1	0	0	0	1	0	0	0	1	0	0	0	0	0	0	0	0	0	0	0	masked	0	0	0	0	0	1	0	0
Owner percieved "normal"	8/3/2016__54637_PM	1	Masked	Masked	Masked	Masked	Masked	Masked	1997	0	1	0	0	Holsteiner	Masked	Masked	1	Masked	Masked	0	1	0	0	0	1	0	0	0	1	0	0	0	0	0	0	0	0	0	0	0	masked	0	0	0	0	1	0	5	0
Owner percieved "normal"	8/7/2016__81036_PM	1	Masked	Masked	Masked	Masked	Masked	Masked	2008	0	1	0	0	Dutch_wb/_holsteiner_cross	Masked	Masked	0	Masked	Masked	1	1	0	0	0	0	1	0	0	1	0	0	0	0	0	0	0	0	0	0	0	masked	0	0	1	0	0	0	3	0
Owner percieved "normal"	8/7/2016__82143_PM	1	Masked	Masked	Masked	Masked	Masked	Masked	2004	1	0	0	0	Hanovarian_QH_x	Masked	Masked	1	Masked	Masked	1	1	0	0	0	1	0	0	0	1	0	0	1	0	0	0	0	0	0	0	0	masked	0	0	0	1	0	0	3	0
Owner percieved "normal"	8/8/2016__53805_PM	1	Masked	Masked	Masked	Masked	Masked	Masked	2001	0	1	0	0	Dutch_Warmblood	Masked	Masked	1	Masked	Masked	1	1	1	0	0	1	0	0	1	1	0	0	0	0	0	0	0	0	0	0	0	masked	0	0	0	0	0	1	3	0
Owner percieved "normal"	9/26/2016__82005_PM	1	Masked	Masked	Masked	Masked	Masked	Masked	1999	0	0	0	1	Lucitano	Masked	Masked	1	Masked	Masked	1	1	0	0	0	0	1	0	1	0	0	0	0	0	0	0	0	0	0	0	0	masked	0	1	0	0	0	0	4	0
Owner percieved "normal"	9/26/2016__83717_PM	1	Masked	Masked	Masked	Masked	Masked	Masked	2010	1	0	0	0	British_Thoroughbred/Trakaner	Masked	Masked	0	Masked	Masked	1	0	0	0	1	0	0	0	1	0	0	0	0	0	0	0	0	0	0	0	0	masked	0	0	1	0	0	0	5	0
Owner percieved "normal"	9/26/2016__84601_PM	1	Masked	Masked	Masked	Masked	Masked	Masked	2002	1	0	0	0	Westfalen	Masked	Masked	1	Masked	Masked	1	1	0	0	0	1	0	0	1	0	0	0	0	0	0	0	0	0	0	0	0	masked	0	1	0	0	0	0	6	0
Owner percieved "normal"	9/26/2016__91804_PM	1	Masked	Masked	Masked	Masked	Masked	Masked	2005	0	1	0	0	Oldenburg	Masked	Masked	1	Masked	Masked	1	0	0	0	0	1	0	0	1	0	0	0	0	0	0	0	0	0	0	0	0	masked	0	0	1	0	0	0	5	0
Owner percieved "normal"	9/26/2016__92237_PM	1	Masked	Masked	Masked	Masked	Masked	Masked	2008	0	1	0	0	NASP	Masked	Masked	1	Masked	Masked	1	1	0	0	0	0	1	0	1	0	0	0	1	0	0	0	0	0	0	0	0	masked	1	0	0	0	0	0	5	0
Owner percieved "normal"	9/26/2016__101841_PM	1	Masked	Masked	Masked	Masked	Masked	Masked	2012	1	0	0	0	Georgian_Grande	Masked	Masked	1	Masked	Masked	1	1	0	0	0	0	1	0	1	0	0	0	0	0	0	0	0	0	0	0	0	masked	0	1	0	0	0	0	4	0
Owner percieved "normal"	9/27/2016__95840_AM	1	Masked	Masked	Masked	Masked	Masked	Masked	2003	0	1	0	0	Clyde/hanoverian_x	Masked	Masked	1	Masked	Masked	1	1	0	0	0	0	1	0	1	0	0	0	1	0	0	0	0	0	0	0	0	masked	0	1	0	0	0	0	5	0
Owner percieved "normal"	9/30/2016__95419_PM	1	Masked	Masked	Masked	Masked	Masked	Masked	2001	0	1	0	0	Saschen_Anthalter	Masked	Masked	1	Masked	Masked	1	0	0	0	0	1	0	0	1	1	0	0	0	0	0	0	0	0	0	0	0	masked	0	0	1	0	0	0	4	0
Owner percieved "normal"	10/3/2016__22733_AM	1	Masked	Masked	Masked	Masked	Masked	Masked	1993	0	1	0	0	Percheron_cross	Masked	Masked	0	Masked	Masked	1	1	0	0	0	1	0	0	0	0	0	0	1	0	0	0	0	0	0	0	0	masked	0	0	0	1	0	0	4	0
Owner percieved "normal"	10/3/2016__21236_PM	1	Masked	Masked	Masked	Masked	Masked	Masked	1990	0	1	0	0	Holsteiner	Masked	Masked	1	Masked	Masked	1	0	0	0	0	1	0	0	1	1	0	0	0	0	0	0	0	0	0	0	0	masked	0	1	0	0	0	0	5	0
Owner percieved "normal"	10/3/2016__64800_PM	1	Masked	Masked	Masked	Masked	Masked	Masked	2010	0	1	0	0	Irish_Sport_Horse	Masked	Masked	1	Masked	Masked	1	0	0	0	0	0	1	0	1	0	1	0	1	0	0	0	0	0	0	0	0	masked	0	0	0	1	0	0	6	0
Owner percieved "normal"	10/7/2016__94321_PM	1	Masked	Masked	Masked	Masked	Masked	Masked	2010	0	1	0	0	Belgian_Warmblood	Masked	Masked	1	Masked	Masked	0	1	0	0	0	0	0	1	0	1	0	0	0	0	0	0	0	0	0	0	0	masked	1	0	0	0	0	0	4	0
[truncated: 180 more columns]
