# Supplementary material for: Muscle glycogen concentrations and response to diet and exercise regimes in Warmblood horses with type 2 Polysaccharide Storage Myopathy
Source: PLoS One. 2018 Sep 5;13(9):e0203467. doi: 10.1371/journal.pone.0203467 (PMC6124783; doi:10.1371/journal.pone.0203467)
Supplement: S7 File — (XLSX) [file pone.0203467.s007.xlsx]

## Sheet: Sheet1
Shipped Samples						SNAP Frozen
PSSM1		Control		PSSM2		Control		PSSM2
Breed	[Glycogen] mmol/kg	Breed	[Glycogen] mmol/kg	Breed	[Glycogen] mmol/kg	Breed	[Glycogen] mmol/kg	Breed	[Glycogen] mmol/kg
WB	194.939	WB	95.4734	WB	54.214	WB	165	WB	75.8
WB	164.955	WB	106.818	WB	54.373	WB	130	WB	65.9
WB	207.944	WB	104.934	WB	69.026	WB	100	WB	130.516
WB	121.665	WB	181.435	WB	44.485	WB	123	WB	154.1
WB	151.071	WB	52.8418	WB	74.01	WB	58
WB	150.313	WB	74.0024	WB	61.785	WB	92
WB	213.608	WB	133.201	WB	161.382	WB	82
WB	169.8	WB	127.798	WB	122.521	WB	116
WB	147.753	WB	117.077	WB	80.201	WB	99
WB	245.309	WB	56.0531	WB	79.967	QH	121.1
WB	187.653	QH	80.74	WB	53.136	QH	128.4
WB	200.628	QH	98.25	WB	64.659	QH	119.9
WB	253.343	QH	70.64	WB	162.5	QH	105.3
WB	195.987	QH	82.67	WB	78.652	QH	98.4
QH	195.987	QH	123.76	WB	112.872	QH	111.4
QH	118.139	QH	107.53	WB	74.364	QH	104.4
QH	194.343	QH	64.486	WB	67.465	QH	110.1
QH	147.696	QH	41.194	WB	109.15	QH	169
QH	175.607	QH	54.081	WB	149.352	QH	120.9
QH	159.256	QH	70.2	WB	58.763	QH	160.4
QH	107.842	QH	90.769	WB	81.925
				WB	64.152
				WB	44.311
				WB	121.308
				WB	42.752
				WB	98.098
				WB	130.39
				WB	39.37
				WB	66
				WB	117.208
				WB	87.865
				WB	66.259
